# Supplementary material for: Meta-Analysis of Microbial Communities in Hot Springs: Recurrent Taxa and Complex Shaping Factors beyond pH and Temperature
Source: Microorganisms. 2020 Jun 16;8(6):906. doi: 10.3390/microorganisms8060906 (PMC7356817; doi:10.3390/microorganisms8060906)
Supplement: Supplementary file 1 [file microorganisms-08-00906-s001.zip › SupplementaryTableS1.xlsx]

## Sheet: Hoja1
ID	Sample Name	Site	Source	T [°C]	pH	Sulphide [mg/L]	Iron [mg/L]	pH_Group	T_Group	Group	Accession Num.	Reference
AL	Agua de Limon	Caviahue-Copahue	CD	71.1	2.36	0.5	76.13	A	H	AH	SRR9035352	This study
B9	Baño 9	Caviahue-Copahue	CD	57	2.43	0.4	17.59	A	T	AT	SRR9035351	This study
LT	Los Tachos	Domuyo	CD	75.4	7.66	0.1	0	N	H	NH	SRR9035350	This study
MS01	AH	Malaysia	MS	45	7.1	477	0	N	T	NT	SRX2619643	[42]
MS02	SE	Malaysia	MS	43	6.9	1.1	0	N	T	NT	SRX2619644	[42]
MS03	SS	Malaysia	MS	43	6.9	0.5	0.03	N	T	NT	SRX2619645	[42]
MS04	DT	Malaysia	MS	70	7	2.7	0	N	H	NH	SRX2619646	[42]
MS05	US	Malaysia	MS	90	7.2	5.2	0	N	H	NH	SRX2619647	[42]
NZ01	P1.0468	New Zealand	NZ	77.2	2.27	0	1.2	A	H	AH	ERX2292720	[9]
NZ02	P1.0478	New Zealand	NZ	71.1	1.24	2.3	169	A	H	AH	ERX2292729	[9]
NZ03	P1.0567	New Zealand	NZ	73.2	2.71	1.6	0.158	A	H	AH	ERX2292814	[9]
NZ04	P1.0369	New Zealand	NZ	74.8	1.7	10.1	3.7	A	H	AH	ERX2292626	[9]
NZ05	P1.0281	New Zealand	NZ	75.2	2.17	15.8	6.7	A	H	AH	ERX2292540	[9]
NZ06	P1.0164	New Zealand	NZ	73.4	1.7	31	4.7	A	H	AH	ERX2292432	[9]
NZ07	P1.0756	New Zealand	NZ	76.7	2.08	2.2	1.9	A	H	AH	ERX2293000	[9]
NZ08	P1.0313	New Zealand	NZ	73	2.53	29	1.2	A	H	AH	ERX2292571	[9]
NZ09	P1.0508	New Zealand	NZ	78	2.87	0.08	4.6	A	H	AH	ERX2292757	[9]
NZ10	P1.0864	New Zealand	NZ	76.2	2.27	0.3	2.1	A	H	AH	ERX2293101	[9]
NZ11	P1.0545	New Zealand	NZ	73.4	2.65	1.1	0.577	A	H	AH	ERX2292794	[9]
NZ12	P1.0049	New Zealand	NZ	71.9	1.94	4.2	0.759	A	H	AH	ERX2292335	[9]
NZ13	P1.0287	New Zealand	NZ	73.6	1.76	13.2	11.2	A	H	AH	ERX2292546	[9]
NZ14	P1.0119	New Zealand	NZ	74	2.47	0.43	14	A	H	AH	ERX2292390	[9]
NZ15	P1.0902	New Zealand	NZ	77.9	2.49	0.53	2.8	A	H	AH	ERX2293138	[9]
NZ16	P1.0736	New Zealand	NZ	72.8	2.79	0	0.067	A	H	AH	ERX2292980	[9]
NZ17	P1.0192	New Zealand	NZ	73.2	2.1	41	3	A	H	AH	ERX2292453	[9]
NZ18	P1.0883	New Zealand	NZ	50.8	2.09	10.8	0.415	A	T	AT	ERX2293120	[9]
NZ19	P1.0187	New Zealand	NZ	59.3	1.89	41	6.1	A	T	AT	ERX2292448	[9]
NZ20	P1.1010	New Zealand	NZ	51.7	1.34	17.9	4	A	T	AT	ERX2293211	[9]
NZ21	P1.0056	New Zealand	NZ	58.4	1.93	22	11.4	A	T	AT	ERX2292342	[9]
NZ22	P1.0165	New Zealand	NZ	57.2	2.85	13	0.853	A	T	AT	ERX2292433	[9]
NZ23	P1.0368	New Zealand	NZ	59.5	1.37	33	34	A	T	AT	ERX2292625	[9]
NZ24	P1.0776	New Zealand	NZ	57.2	2.19	0.08	3.4	A	T	AT	ERX2293020	[9]
NZ25	P1.0862	New Zealand	NZ	57.2	2.53	0.28	0	A	T	AT	ERX2293099	[9]
NZ26	P1.0546	New Zealand	NZ	59.8	2.71	0	0.444	A	T	AT	ERX2292795	[9]
NZ27	P1.0316	New Zealand	NZ	54.4	2.49	13	1.6	A	T	AT	ERX2292574	[9]
NZ28	P1.0877	New Zealand	NZ	51.8	2.19	7.8	1.3	A	T	AT	ERX2293114	[9]
NZ29	P1.0277	New Zealand	NZ	54.9	2.04	8.6	7.8	A	T	AT	ERX2292536	[9]
NZ30	P1.0467	New Zealand	NZ	57.1	2.94	0.01	0.152	A	T	AT	ERX2292719	[9]
NZ31	P1.0867	New Zealand	NZ	51.2	2.2	53	1.7	A	T	AT	ERX2293104	[9]
NZ32	P1.0897	New Zealand	NZ	50	2.58	15.1	4.6	A	T	AT	ERX2293133	[9]
NZ33	P1.0295	New Zealand	NZ	54.7	2.33	51	3.1	A	T	AT	ERX2292553	[9]
NZ34	P1.0730	New Zealand	NZ	53.2	2.8	0	1.2	A	T	AT	ERX2292975	[9]
NZ35	P1.0544	New Zealand	NZ	55.2	2.65	0.03	0.545	A	T	AT	ERX2292793	[9]
NZ36	P1.0312	New Zealand	NZ	58.9	2.4	26	2	A	T	AT	ERX2292570	[9]
NZ37	P1.0765	New Zealand	NZ	50.8	1.62	0.01	8	A	T	AT	ERX2293009	[9]
NZ38	P1.0570	New Zealand	NZ	56.3	2.98	0.15	0	A	T	AT	ERX2292817	[9]
NZ39	P1.0064	New Zealand	NZ	57.3	2.49	5.8	7.5	A	T	AT	ERX2292348	[9]
NZ40	P1.0859	New Zealand	NZ	50.1	2.57	62	1.2	A	T	AT	ERX2293096	[9]
NZ41	P1.0875	New Zealand	NZ	57.7	2.31	21	0.774	A	T	AT	ERX2293112	[9]
NZ42	P1.0739	New Zealand	NZ	58	2.25	0	0.929	A	T	AT	ERX2292983	[9]
NZ43	P1.0498	New Zealand	NZ	70.8	7	0.05	0	N	H	NH	ERX2292747	[9]
NZ44	P1.0180	New Zealand	NZ	72.2	7.97	0.03	0.273	N	H	NH	ERX2292441	[9]
NZ45	P1.0345	New Zealand	NZ	74.3	6.21	9.6	1	N	H	NH	ERX2292602	[9]
NZ46	P1.0486	New Zealand	NZ	70.1	6.84	0.6	0	N	H	NH	ERX2292736	[9]
NZ47	P1.0933	New Zealand	NZ	72.5	6.28	0	0	N	H	NH	ERX2293150	[9]
NZ48	P1.0559	New Zealand	NZ	77.6	6.36	0.85	0	N	H	NH	ERX2292807	[9]
NZ49	P1.0255	New Zealand	NZ	79.9	7.51	0	0.173	N	H	NH	ERX2292514	[9]
NZ50	P1.0325	New Zealand	NZ	73.9	6.07	3.2	0.67	N	H	NH	ERX2292583	[9]
NZ51	P1.0342	New Zealand	NZ	78.5	6.48	23	0	N	H	NH	ERX2292599	[9]
NZ52	P1.0196	New Zealand	NZ	79.4	6.44	0	0	N	H	NH	ERX2292457	[9]
NZ53	P1.0585	New Zealand	NZ	79.6	6.34	2.3	0	N	H	NH	ERX2292832	[9]
NZ54	P1.0437	New Zealand	NZ	72.7	7.35	0.01	0	N	H	NH	ERX2292690	[9]
NZ55	P1.0651	New Zealand	NZ	78.8	7.89	3.9	0	N	H	NH	ERX2292898	[9]
NZ56	P1.0525	New Zealand	NZ	73.4	6.54	0.24	3.2	N	H	NH	ERX2292774	[9]
NZ57	P1.0634	New Zealand	NZ	75.5	7.17	1.7	0	N	H	NH	ERX2292881	[9]
NZ58	P1.0782	New Zealand	NZ	75.6	6.17	0	0	N	H	NH	ERX2293026	[9]
NZ59	P1.0200	New Zealand	NZ	77.2	7.91	0	0	N	H	NH	ERX2292461	[9]
RI01	Oneraki Beach	Raoul Island	RI	72.1	6.59	0.001	0.065	N	H	NH	SRX3244045	[43]
RI02	Marker Bay 1	Raoul Island	RI	74.8	6.97	0.008	0.32	N	H	NH	SRX3244041	[43]
RI03	Marker Bay 2	Raoul Island	RI	29.9	5.9	0.006	0.64	N	T	NT	SRX3244042	[43]
RI04	Western Spring	Raoul Island	RI	34.5	6.96	0	2.71	N	T	NT	SRX3244043	[43]
RI05	Easter Spring	Raoul Island	RI	27.2	5.43	0	1.06	N	T	NT	SRX3244044	[43]
SK01	POLV4	Sikkim	SK	76.3	7.52	0.4	0.08	N	H	NH	SRX3403546	[44]
SK02	BORV4	Sikkim	SK	52.3	5.32	0.4	0.06	N	T	NT	SRX3403616	[44]
TC01	TC079S_S_9m	Tengchong	TC	49.3	3.69	0.01	0.47	A	T	AT	SRX973274	[40]
TC02	TC078S_S_6m	Tengchong	TC	56.8	3.69	0.03	0.45	A	T	AT	SRX973272	[40]
TC03	TC077S_S_3m	Tengchong	TC	76.2	3.64	0.02	0.53	A	H	AH	SRX973271	[40]
TC04	TC076S_S_0m	Tengchong	TC	84.3	3.89	0.05	0.64	A	H	AH	SRX973270	[40]
TC05	TC075S_S_-1m	Tengchong	TC	91.3	4.33	0.03	0.51	A	H	AH	SRX973269	[40]
TC06	TC074S_S_-2m	Tengchong	TC	89.9	3.58	0.03	0.51	A	H	AH	SRX972078	[40]
UZ01	UZ1818	Uzon Caldera	UZ	80	3.5	NA	NA	A	H	AH	SRX2529350	[45]
UZ02	UZ1810	Uzon Caldera	UZ	91	4.1	NA	NA	A	H	AH	SRX2529351	[45]
UZ03	UZ1807	Uzon Caldera	UZ	86	5.6	NA	NA	N	H	NH	SRX2529352	[45]
UZ04	UZ1805	Uzon Caldera	UZ	60	3.7	NA	NA	A	T	AT	SRX2529353	[45]
YS01	Cinder Pool	Yellowstone National Park	YS	89.4	4.6	0	NA	A	H	AH	SRX1642226	[41]
YS02	St.Blucia	Yellowstone National Park	YS	71.9	2.5	2.3054	NA	A	H	AH	SRX1642222	[41]
YS03	Bison Pool	Yellowstone National Park	YS	88.5	7.5	2.83766	NA	N	H	NH	SRX1642220	[41]
YS04	Sylvan spring	Yellowstone National Park	YS	79.3	5.4	2.54268	NA	N	H	NH	SRX1642219	[41]
YS05	Steep cone	Yellowstone National Park	YS	90.7	7.7	2.9082	NA	N	H	NH	SRX1642217	[41]
YS06	Evening Primrose	Yellowstone National Park	YS	78.6	5.5	2.52023	NA	N	H	NH	SRX1642215	[41]
YS07	Perpetual Spouter	Yellowstone National Park	YS	86.4	7.1	2.77033	NA	N	H	NH	SRX1642213	[41]
YS08	Obsidian Pool	Yellowstone National Park	YS	74.7	4.6	2.39518	NA	A	H	AH	SRX1642211	[41]
YS09	HFS	Yellowstone National Park	YS	89.2	3.1	2.86011	NA	A	H	AH	SRX1642208	[41]
YS10	Gap Spring	Yellowstone National Park	YS	83.3	3.2	2.67093	NA	A	H	AH	SRX1642206	[41]
YS11	Figure8	Yellowstone National Park	YS	62	3.8	1.98797	NA	A	T	AT	SRX1642204	[41]
YS12	Empress Pool	Yellowstone National Park	YS	81.7	6.8	2.61963	NA	N	H	NH	SRX1642202	[41]
YS13	Dragon Pool	Yellowstone National Park	YS	81.2	3	2.6036	NA	A	H	AH	SRX1642200	[41]
