# Supplementary material for: Meta-Analysis of Microbial Communities in Hot Springs: Recurrent Taxa and Complex Shaping Factors beyond pH and Temperature
Source: Microorganisms. 2020 Jun 16;8(6):906. doi: 10.3390/microorganisms8060906 (PMC7356817; doi:10.3390/microorganisms8060906)
Supplement: Supplementary file 1 [file microorganisms-08-00906-s001.zip › SupplementaryTableS2.xlsx]

## Sheet: Hoja1
Sample	Shannon	InvSimpson
AL	1.09233	2.20327
B9	1.5965	2.7824
LT	3.73755	10.1218
MS01	4.54259	37.2462
MS02	4.27604	18.0836
MS03	5.80343	29.3945
MS04	3.80983	14.0151
MS05	4.17203	25.8438
NZ12	4.05906	45.3718
NZ21	2.40218	9.08919
NZ39	2.90904	17.2512
NZ14	2.60235	8.25719
NZ06	4.23458	57.7452
NZ22	3.1468	20.9831
NZ44	4.74952	70.0892
NZ19	3.60136	27.7122
NZ17	4.19309	48.1977
NZ52	4.17506	46.2843
NZ59	3.02732	16.2109
NZ49	2.80593	13.7738
NZ29	3.01281	16.0231
NZ05	2.97368	10.6074
NZ13	3.76206	33.8491
NZ33	1.93547	5.86518
NZ36	4.08033	44.9035
NZ08	3.64901	31.7695
NZ27	3.35944	26.0801
NZ50	2.94236	17.4976
NZ51	3.16908	21.7379
NZ45	3.38542	25.8417
NZ23	2.53602	10.6479
NZ04	3.61396	33.867
NZ54	3.13998	19.5859
NZ30	2.99689	18.0807
NZ01	4.24258	45.4459
NZ02	3.06214	14.5445
NZ46	3.71774	32.9673
NZ43	2.70066	9.88085
NZ09	2.99536	16.9313
NZ56	3.74566	31.3103
NZ35	3.10528	18.9777
NZ11	3.50034	29.0197
NZ26	3.33704	21.8618
NZ48	3.39913	26.6998
NZ03	3.43126	23.6597
NZ38	3.02292	18.2832
NZ53	3.08765	16.1601
NZ57	4.13163	47.6754
NZ55	2.83521	12.0733
NZ34	3.14649	21.8927
NZ16	1.52105	3.57216
NZ42	2.97082	17.9526
NZ07	3.43332	24.4382
NZ37	3.41405	26.4642
NZ24	2.54044	10.4101
NZ58	3.61767	29.4064
NZ40	1.91308	5.44342
NZ25	2.53756	11.0375
NZ10	2.86801	16.0092
NZ31	2.8439	15.9367
NZ41	3.50243	29.2528
NZ28	1.87306	5.19753
NZ18	2.52087	10.669
NZ32	2.83931	8.35723
NZ15	4.13895	52.7633
NZ47	4.39791	46.6074
NZ20	3.74205	31.0099
RI02	4.61586	36.6861
RI03	4.18488	27.1497
RI04	2.8255	5.97945
RI05	3.81351	20.8166
RI01	2.60425	5.9186
SK01	3.8027	14.7991
SK02	3.24668	13.5929
TC06	3.78434	18.2103
TC05	3.6748	14.8869
TC04	2.29197	4.92151
TC03	1.22147	2.38329
TC02	2.96072	9.97144
TC01	2.02422	3.21076
UZ01	2.66421	9.57539
UZ03	3.11977	14.1735
UZ02	3.12077	11.3036
UZ04	2.88906	8.42554
YS13	2.21079	5.47119
YS12	3.05588	11.3109
YS11	1.70336	3.77103
YS10	3.10268	10.2952
YS09	2.99534	9.59476
YS08	2.42989	4.84689
YS07	1.99101	4.40509
YS06	2.48738	4.83538
YS05	2.08146	3.6444
YS04	1.86965	3.62564
YS03	1.78259	1.93227
YS02	3.16701	6.18596
YS01	3.8086	20.1318
